# Supplementary material for: Genotypic and Phenotypic Characterization of Pathogenic Escherichia coli, Salmonella spp., and Campylobacter spp., in Free-Living Birds in Mainland Portugal
Source: Int J Environ Res Public Health. 2022 Dec 23;20(1):223. doi: 10.3390/ijerph20010223 (PMC9819048; doi:10.3390/ijerph20010223)
Supplement: Supplementary file 1 [file ijerph-20-00223-s001.zip]

Archive with 2 entries (2 files):
- Supplementary Material Table S1_birds.pdf
- Supplementary Material Table S2_birds.pdf
